# Supplementary material for: LncRNA PSMB8-AS1 contributes to pancreatic cancer progression via modulating miR-382-3p/STAT1/PD-L1 axis
Source: J Exp Clin Cancer Res. 2020 Sep 5;39:179. doi: 10.1186/s13046-020-01687-8 (PMC7487636; doi:10.1186/s13046-020-01687-8)
Supplement: Supplementary file 1 — Additional file 1: Table 1. Association of PSMB8-AS1 expression with clinicopathological features of the PC patients. [file 13046_2020_1687_MOESM1_ESM.xlsx]

## Sheet: Sheet1
PSMB8-AS1 Expression
Features		n	Low	High	X²	P-value
All cases		90	35	55
Age					1.528	0.216
	＜60	51	17	34
	≥60	39	18	21
Gender					0.838	0.36
	Man	57	22	35
	Female	33	16	17
Tumor size(cm)					4.473	0.029
	＜2	42	28	14
	≥2	48	21	27
Lymph node metastasis					0.723	0.395
	Negative	39	18	21
	Positive	51	19	32
TNM stage					4.562	0.033
	Ⅰand Ⅱ	49	29	20
	Ⅲ and Ⅳ	41	15	26
Distant metastasis					5.98	0.015
	Negative	56	33	23
	Positive	34	11	23
Perineural invasion					5.418	0.02
	Negative	29	17	12
	Positive	61	20	41
