# Supplementary material for: LncRNA PSMB8-AS1 contributes to pancreatic cancer progression via modulating miR-382-3p/STAT1/PD-L1 axis
Source: J Exp Clin Cancer Res. 2020 Sep 5;39:179. doi: 10.1186/s13046-020-01687-8 (PMC7487636; doi:10.1186/s13046-020-01687-8)
Supplement: Supplementary file 2 — Additional file 2: Table 2. The characteristics of the primers used in real-time PCR and plasmid sequence. [file 13046_2020_1687_MOESM2_ESM.xlsx]

## Sheet: Sheet1
GENE	Sequence (5' -> 3')
PSMB8-AS1	Forward Primer	TAGGAGAGTCAATCACTA
	Reverse Primer	TCGAGTTGACTCAATAGTGCT
PD-L1	Forward Primer	GTCAGATTTTGTCCGTTCCACA
	Reverse Primer	CATGGACTTGACGTAGCTGTT
STAT1	Forward Primer	CAGCTTGACTCAAAATTCCTGGA
	Reverse Primer	TGAAGATTACGCTTGCTTTTCCT
miR-382-3p	Forward Primer	ATCCGTGAAGTTGTTCGTGG
	Reverse Primer	TATGGTTGTAGAGGACTCCTTGAC
GAPDH	Forward Primer	CTCTGCTCCTCCTGTTCGAC
	Reverse Primer	GCGCCCAATACGACCAAATC
U6	Forward Primer	GCTTCGGCAGCACATATACTAAAAT
	Reverse Primer	CGCTTCACGAATTTGCGTGTCAT
miR-382-3p inhibitor	TCAAGCGCATACTTCAGCAGTAC
miR-382-3p mimic	CTAUAGCUUGAGTAUAAGCGUCT
Control-PSMB8-AS1	UCACAACCUCCUAGAAAGAGUAGA
Si-PSMB8-AS1	GCCTCGAGGCATTTATCATCATTCT
